# Supplementary material for: Impact of FilmArray Gastrointestinal Panel Compared to Standard-of-Care Diagnostic Tests in Clinical Practice of Acute Gastroenteritis in an HIV Reference Center with Limited Resources
Source: Diagnostics (Basel). 2026 Jan 1;16(1):121. doi: 10.3390/diagnostics16010121 (PMC12786060; doi:10.3390/diagnostics16010121)
Supplement: Supplementary file 1 [file diagnostics-16-00121-s001.zip]

Archive with 1 entries (1 files):
- diagnostics-3961475-supplementary.pdf
